# Supplementary material for: Parvimonas micra, an oral pathobiont associated with colorectal cancer, epigenetically reprograms human colonocytes
Source: Gut Microbes. 2023 Oct 16;15(2):2265138. doi: 10.1080/19490976.2023.2265138 (PMC10580862; doi:10.1080/19490976.2023.2265138)
Supplement: Supplemental Material [file KGMI_A_2265138_SM8589.zip]

Archive with 4 entries (3 files):
- Supplementary material/
- Supplementary material/Supplementary figures and tables legends.docx
- Supplementary material/Supplementary Tables 3.xlsx
- Supplementary material/Supplementary tables and figures.docx
